# Supplementary material for: Mesoscale DNA features impact APOBEC3A and APOBEC3B deaminase activity and shape tumor mutational landscapes
Source: Nat Commun. 2024 Mar 18;15:2370. doi: 10.1038/s41467-024-45909-5 (PMC10948877; doi:10.1038/s41467-024-45909-5)
Supplement: Supplementary file 4 — Supplementary Data 1 [file 41467_2024_45909_MOESM4_ESM.xlsx]

## Sheet: Supp Table 1
Tumor type	# of all available TpC sites in:		# of TpC Mutations in:		Mutation Frequency
	hairpin DNA (3-6 nt loop, ss≥10)	other TpC sites	hairpin DNA (3-6 nt loop, ss≥10)	other TpC sites	hairpin DNA (3-6 nt loop, ss≥10)	other TpC sites
A3A-mouse	9618119	308512587	495	5270	5.14654e-05	1.7082e-05
A3B-mouse	9618119	308512587	380	14357	3.95088e-05	4.65362e-05
A3A-human	10682541	328937096	18840	420878	0.00176363	0.00127951
A3B-human	10682541	328937096	1338	48071	0.000125251	0.00014614
Tumor type	# of all available TpC sites in:		# of TpC Mutations in:		Mutation Frequency
	hairpin DNA (3-6 nt loop, 3' position, ss≥10)	other TpC sites	hairpin DNA (3-6 nt loop, 3' position, ss≥10)	other TpC sites	hairpin DNA (3-6 nt loop, 3' position, ss≥10)	other TpC sites
A3A-mouse	1281111	316849595	150	5615	0.000117086	1.77213e-05
A3B-mouse	1281111	316849595	77	14660	6.01041e-05	4.6268e-05
A3A-human	1656821	337962816	6343	433375	0.00382842	0.00128232
A3B-human	1656821	337962816	279	49130	0.000168395	0.000145371
Tumor type	# of all available TpC sites in:		# of TpC Mutations in:		Mutation Frequency
	hairpin DNA (4nt loop, 3' position, ss≥10)	other TpC sites	hairpin DNA (4 nt loop, 3' position, ss≥10)	other TpC sites	hairpin DNA (4 nt loop, 3' position, ss≥10)	other TpC sites
A3A-mouse	387463	317743243	41	5724	0.000105817	1.80145e-05
A3B-mouse	387463	317743243	33	14704	8.51694e-05	4.62764e-05
A3A-human	600577	339019060	1578	438140	0.00262747	0.00129238
A3B-human	600577	339019060	113	49296	0.000188152	0.000145408
Tumor type	# of all available TpC sites in:		# of TpC Mutations in:		Mutation Frequency
	hairpin DNA (3nt loop, 3' position, ss≥10)	other TpC sites	hairpin DNA (3 nt loop, 3' position, ss≥10)	other TpC sites	hairpin DNA (3 nt loop, 3' position, ss≥10)	other TpC sites
A3A-mouse	309601	317821105	99	5666	0.000319766	1.78276e-05
A3B-mouse	309601	317821105	19	14718	6.13693e-05	4.63091e-05
A3A-human	480982	339138655	4034	435684	0.00838701	0.00128468
A3B-human	480982	339138655	88	49321	0.000182959	0.00014543
	ss: stem strength
Supplementary Data 1. Number of mutations identified in mouse or human tumors caused by A3A or A3B in the indicated types of DNA structures.
