# Supplementary material for: Mesoscale DNA features impact APOBEC3A and APOBEC3B deaminase activity and shape tumor mutational landscapes
Source: Nat Commun. 2024 Mar 18;15:2370. doi: 10.1038/s41467-024-45909-5 (PMC10948877; doi:10.1038/s41467-024-45909-5)
Supplement: Supplementary file 6 — Source Data [file 41467_2024_45909_MOESM6_ESM.xlsx]

## Sheet: Figure 1
Figure 1
E

## Sheet: Figure 3
Figure 3
A
B
	Concentration (ug)	CATC			CGTC			GATC			GCTC
	0	0	0	0	0	0	0	0	0	0	0	0	0
	5	25.0616	28.24	26.82	22.6	25.05	25.65	0.180989	0.37	0.28	3.44	5.66	4.94
	10	47.2341	59.15	54.63	43	52.53	46.67	0.416294	0.86	0.73	7.31	9.59	8.45
	20	73.5018	84.52	78.35	65.13	76.35	69.56	1.04326	1.79	1.61	11.57	14.96	13.71
	30	82.2643	98.94	86.06	74.49	85.48	78.15	1.78879	2.77	2.29	15.26	17.76	17.01
C
D
	Concentration (ug)	CTTC			GGTC			CCTC			AGTC
	0	0	0	0	0	0	0	0	0	0	0	0	0
	1	15.6	17.95	15.12	1.95	1.91	0.54	21.73	27.35	21.74	3.16	2.4	2.58
	2.5	32.03	41.46	31.85	2.13	2.64	1.19	34.93	56.19	34.99	5.33	6.32	4.73
	5	42.43	63.8	41.31	3.37	4.09	2.63	44.56	75.74	44.17	10.54	12.5	10.25
	10	83.4	83.6	82.79	6.09	6.37	4.85	88.12	90.63	89.23	19.88	24.07	18.85
	20	92.11	93.06	94.04	8.5	10.26	8.23	95.02	93.8	96.16	30.1	34.38	30.63

## Sheet: Figure 4
Figure 4
D
E
		CCGTC			AATTC			AACTC			GCCTC
	0	0	0	0	0	0	0	0	0	0	0	0	0
	2.5	19.11	22.76	20.01	5.78	5.59	5.07	6.08	5.82	6.74	4.31	3.59	4.45
	5	27.06	51.58	50.35	10.21	12.53	19.92	12.1	15.32	15.71	5.24	5.69	7
	10	73	77	75.93	23.56	22.84	21.87	29.16	30.56	30.99	9.27	8.92	10.96
	20	88.52	89.33	89.76	36.96	38.53	37.15	44.91	48.18	47.68	13.44	14.49	16.32

## Sheet: Figure 5
Figure 5
A
B
D
E
F

## Sheet: Supp Figure 1
Supp Figure 1
C
E
F
G
H

## Sheet: Supp Figure 2
Supp Figure 2
A
B
C

## Sheet: Supp Figure 3
Supp Figure 3
A
B
C
		GTTC (linear)				GTTC (hairpin)				CATC (hairpin)
	0	0	0	0	0	0	0	0	0	0	0	0	0
	5	2.63	2.15	1.69	1.83	3.76	4.03	3.82	3.77	31.37	22.75	25.93	26.03
	10	6.25	4.57	4.82	5.03	9.17	7.94	8.39	8.89	68.67	54.82	57.81	63.91
D

## Sheet: Supp Figure 4
Supp Figure 4
B
C
D
E
F
G
H
I
												I

## Sheet: Supp Figure 5
Supp Figure 5
A

## Sheet: Supp Figure 6
Supp Figure 6
C
D
E

[truncated: 2 more sheets: Supp Figure 7, Supp Figure 8]
